# Supplementary material for: Custom-made 3D-printed boot as a model of disuse-induced atrophy in murine skeletal muscle
Source: PLoS One. 2024 May 31;19(5):e0304380. doi: 10.1371/journal.pone.0304380 (PMC11142711; doi:10.1371/journal.pone.0304380)
Supplement: S1 Data — (XLSX) [file pone.0304380.s001.xlsx]

## Sheet: fig 2
2D					2G
	GC weight					GC CSA
	Free leg	Imm leg	Controls			Free leg	Imm leg	Controls
1	174	143	2146		1	1769.81	1110.78	2146
2	166	121	2169.34		2	1999.02	1212.93	2169.34
3	193	135	2439.12		3	2335.18	1635.9	2439.12
4	170	134	2094.1		4	1890.31	1343.37	2094.1
5	175	119	1659.1		5	1849.96	1172.43	1659.1
6	166	135	1960.88		6	1731.58	1369.61	1960.88
7	152	114	1866.89		7	1669.27	1148.53	1866.89
8	163	117	1547.11		8	1848.81	1288.88	1547.11
	2H	Free								Imm								FR wt
	250	1.61	0.81	0.7	0.4	1.1	1.9	1.6	0.8	1.27	1.07	0.47	0.8	1.3	1.07	0.47	0.75	2.06	1.01	1.01	1.5	1.98	1.52	1.68	2.22
	500	5.8	2.73	2.29	1.8	3.2	7.3	5.2	5.09	6.29	4.82	2.14	4.7	6.3	4.82	3.49	4.66	4.01	4.63	3.51	4.6	1.28	2.27	1.87	2.82
	750	7.04	4.46	3.54	4.8	5.1	6.2	5.5	5.12	14.42	10.64	10	8.4	14.4	10.64	10.5	8.37	7.35	7.16	6.88	4.1	2.04	5.85	4.63	5.66
	1000	7.77	6.79	2.72	6.2	7.1	6.8	5.6	4.23	21.46	18.26	21	11.7	21.5	18.26	15	11.74	5.81	5.22	6.89	5.02	3.09	6.08	6.73	6.43
	1250	7.56	8.81	3.83	6.5	8	8.2	8.6	6.16	22.27	20.71	10.96	17.5	22.3	20.71	21	17.54	7.39	8.03	8.06	6.48	4.66	6.46	8.55	7.03
	1500	8.79	9.98	5.2	8.9	9.3	9	12.2	8.29	16.4	18.93	18.55	19.8	16.4	18.93	18.55	19.78	11.9	11.45	12.34	6.93	8.57	12.03	12.85	9.99
	1750	9.77	10.33	6.69	10.9	11.1	9.8	14.8	11.55	8.58	11.83	15	15.3	8.6	11.83	10	15.29	11.67	11.53	10.42	9.19	11.24	12.43	11.35	10.11
	2000	11.3	9.27	7.51	13.1	12.2	10.1	14.5	14.81	5.14	8.26	12	11.5	5.1	8.26	10	11.48	10.21	9.51	9.55	7.83	10.97	11.54	10.26	10.41
	2250	10.75	9.06	11.91	16.4	12.3	11.1	10.6	14.48	2.63	3.37	3.45	5.9	2.6	3.37	4	5.86	12.86	12.38	12.2	12.41	12.15	11.36	12.56	11.38
	2500	9.5	7.81	11.62	12.7	10	10.6	9.6	10.32	1.11	1.27	2	2.9	1.1	1.27	2.3	2.89	10.61	10.71	11.35	10.86	10.19	10.27	11.14	11.27
	2750	7.91	6.92	10.73	8.5	7.6	7.9	6.2	7.79	0.26	0.56	0.6	1.2	0.3	0.56	1.5	1.25	7.85	9.26	7.83	7.55	8.28	7.56	7.38	6.99
	3000	4.47	6.97	10.03	4.9	5.2	5.4	3.3	5.39	0.09	0.14	1.55	0.3	0.1	0.14	1.55	0.31	3.28	3.95	3.58	5.83	7.29	7.61	4.24	5.16
	3250	2.97	5.46	8.45	2.3	3.7	3.1	1.5	3.66	0.05	0.1	0.75	0	0	0.1	0.75	0.02	1.92	1.96	2.58	4.9	5.65	2.82	2.99	3.74
	3500	2.05	4.3	5.29	1.2	2.2	1.4	0.4	1.53	0.02	0.02	0.43	0	0	0.02	0.43	0.03	1.34	1.41	1.71	3.86	4.31	1.65	1.63	2.82
	3750	1.29	2.78	3.9	0.6	0.9	0.5	0.3	0.33	0	0.02	0.22	0	0	0.02	0.22	0.02	0.61	0.85	0.98	2.35	2.96	0.27	1.04	1.92
	4000	0.65	1.54	2.5	0.4	0.8	0.2	0.1	0.23	0	0.02	0.11	0	0	0.02	0.11	0	0.4	0.41	0.6	1.49	2.56	0.17	0.52	0.92
	4250	0.35	0.87	1.47	0.2	0.2	0.3	0	0.07	0	0	0.04	0	0	0	0.04	0.02	0.33	0.19	0.21	1.91	1.22	0.03	0.22	0.52
	4500	0.19	0.46	0.79	0.1	0.1	0	0	0.1	0	0	0.04	0	0	0	0.04	0	0.16	0.12	0.15	1.29	0.76	0.05	0.19	0.35
	4750	0.08	0.43	0.58	0.04	0.04	0.07	0	0.03	0.02	0	0.02	0	0	0	0.02	0	0.1	0.09	0.07	1.2	0.65	0.03	0.1	0.21
	5000	0.15	0.22	0.26	0.04	0.04	0	0.05	0.03	0	0	0.02	0	0	0	0.02	0	0.14	0.13	0.08	0.7	0.15	0	0.07	0.05

## Sheet: fig 3
3A	Free leg								Imm leg								FR wt
4	149.665	117.715	119.325	125.715	127.23	159.994	161.387	163.6	62.044	92.896	78.714	65.048	98.3	104.72	122.39	121.54	131.246	100.264	151.644	149.072	218.19	168.71	156.65	200.3
20	155.196	127.735	124.53	141.051	153.319	173.827	164.466	168.493	69.999	99.076	80.761	70.24	101.51	99.26	122.39	137.68	137.767	101.803	153.37	173.106	232.489	232.96	176.65	240.85
40	309.556	227.561	247.983	342.82	309.222	385.715	378.775	413.895	136.966	176.481	118.263	107.842	186.94	220.82	133.31	345.31	199.576	130.041	229.228	312.004	427.811	501.47	387.1	476.94
55	425.938	431.27	403.576	446.545	472.933	513.95	561.037	548.512	245.604	273.878	206.409	186.089	317.43	310.15	184.11	416.02	340.195	205.471	406.019	462.271	493.54	581.59	551.18	536.1
75	553.321	562.38	562.925	522.064	584.622	608.285	650.169	613.958	346.897	399.34	319.067	306.755	386.23	350.39	292.9	452.76	507.051	380.167	647.057	612.393	526.477	625.03	616.65	545.77
100	606.587	626.515	604.794	559.002	632.141	648.88	687.129	644.448	390.468	440.815	357.58	364.184	415.62	368.48	372.35	472.88	615.77	512.82	739.75	672.641	554.023	633.56	639.35	544.16
150	617.036	649.229	621.607	571.762	656.801	669.242	703.009	640.903	409.726	454.041	378.212	387.713	427.15	371.98	425.11	479.83	652.631	543.462	770.838	713.888	553.015	614.33	640.69	527.39
3B	Free leg	Imm leg	FR wt
	606.587	390.468	606.587
	626.515	440.815	626.515
	604.794	357.58	604.794
	632.475	364.184	632.475
	559.002	364.184	559.002
	632.141	415.62	632.141
	648.88	368.48	648.88
	687.129	372.35	687.129
3C	Free leg								Imm leg								FR wt
4	8389.8	6956.5	7701.2	5287.1	7173.2	9455.1	8203.2	9440.7	5114.7	6750.4	6773.5	5454	6743.4	8490	8894	8897.6	6636.72	6428.69	9102.06	12305.2	10355.3	11412.7	14785.3	5454
20	8699.8	7548.7	8037.1	6101.2	8644	10272.5	8359.7	9723.1	5770.5	7199.5	6949.7	5889.4	6963.4	8047.7	8894	10079.1	6966.47	6527.37	9481.27	16991.5	11677.1	12590.2	17778.4	5889.4
40	17352.8	13448	16004.7	8300.2	17433.7	22794.3	19252.8	23884.1	11291.1	12824.3	10176.8	9042.1	12824.3	17902.9	9686.8	25279.7	10092	8337.92	13609.9	36575.8	25589.2	31067.7	35205.1	9042.1
55	23876.9	25486.5	26046.6	15525	26663.6	30372.6	28517	31652.4	20246.9	19901.8	17762	15602.8	21775.9	25145.6	13378.6	30456.7	17202.6	13174.3	22182.2	42419	36435.9	37969.4	39572.2	15602.8
75	31017.6	33234.6	36330.9	27261.6	32960.6	35947.5	33047.5	35429	28597.1	29018.7	27456.6	25720.2	26496.2	28408	21283.7	33146.2	25640	24375.4	33642.8	43393.8	40763.4	40922.4	40286.3	25720.2
100	34003.5	37024.8	39033.1	38064.9	35639.7	38346.4	34926.1	37188.5	32189	32032.6	30770.7	30535.4	28512.2	29874.3	27057.2	34619	31137.7	32880.8	41258.8	46210.1	42264	41974.1	40166.9	30535.4
150	34589.3	38367.1	40118.2	40597.6	37030	39549.8	35733.3	36983.9	33776.6	32993.6	32546.1	32508.2	29302.9	30158	30891.3	35127.8	33001.6	34845.5	40749.2	44807.3	42352.9	40441.3	38929.4	32508.2
3D
	Free leg	Imm leg	FR wt
	34003.5	32189	31137.7
	37024.8	32032.6	32880.8
	39033.1	30770.7	41258.8
	38064.9	30535.4	43695.8
	35639.7	28512.2	42264
	38346.4	29874.3	41974.1
	34926.1	27057.2	40166.9
	37188.5	34619	36587.9

## Sheet: fig 4
myosine types GA
A	type I fiber GA				B	type II A fibers GA			C	type IIX + IIB fibers GA
CSA					CSA				CSA
Free leg	Imm leg	FR wt			Free leg	Imm leg	FR wt		Free leg	Imm leg	FR wt
947.853	735.693	1427.31			1059.44	751.568	841.28		2247.69	1647.68	2226.37
1105.51	1075.92	793.336			983.498	912.162	993.365		2417.05	1947.9	2258.59
1158.14	1243.05	1557.54			932.182	823.953	1260.04		2231.9	1536.54	2341.84
1095.65	766.166	965.496			958.806	729.622	1007.65		2113.87	1661.91	2569.14
908.988	742.371	1017.75			914.435	692.509	855.14		2073.54	1238.46	2045.1
%miosine (da file %fiber type GA)
D	Type I fibers				E	type II A fibers			F	type IIX+IIB
% total fiber					% total fiber				% total fiber
Free leg	Imm leg	FR wt			Free leg	Imm leg	FR wt		Free leg	Imm leg	FR wt
3.77288	1.17728	1.46163			15.2285	8.11981	11.0231		80.9986	90.7029	87.5152
1.48876	2.4656	0.745898			12.6098	14.3635	5.42019		85.9014	83.1709	93.8339
2.11978	5.01136	3.18969			12.7335	12.7736	22.3585		85.1467	82.2151	74.4518
2.31363	3.90229	1.14679			16.5734	14.5368	4.97706		81.113	81.5609	93.8761
2.94852	1.92037	2.60528			11.8877	14.0571	10.5639		85.1638	84.0225	86.8308
									L	%NCAM positive fibers
									Free leg	Imm leg	FR wt
									0.087162	0.078802	0.044287
									0.038452	0.269888	0.086994
									0.113814	0.309775	0.067916
									0.066622	0.244323	0.097771
									0.04162	0.086037	0.116376

## Sheet: fig 5
5A
	Free leg					Imm leg					FR wt
NCAM	634 days, 17:52:00	170 days, 17:17:00	365 days, 5:19:00	479 days, 3:16:00	433 days, 14:16:00	9 days, 11:06:00	475 days, 11:18:00	472 days, 22:04:00	658 days, 2:46:00	631 days, 10:27:00	192 days, 20:55:00	52 days, 11:24:00	622 days, 1:45:00	591 days, 21:31:00
AchR	634 days, 17:52:00	170 days, 17:17:00	365 days, 5:19:00	479 days, 3:16:00	433 days, 14:16:00	9 days, 11:06:00	475 days, 11:18:00	472 days, 22:04:00	658 days, 2:46:00	631 days, 10:27:00	77 days, 2:01:00	145 days, 4:51:00	311 days, 0:53:00	495 days, 4:13:00
MyoG	101 days, 8:24:00	355 days, 12:21:00	275 days, 7:27:00	616 days, 20:38:00	39 days, 23:29:00	62 days, 17:52:00	5 days, 23:39:00	637 days, 19:59:00	646 days, 3:52:00	611 days, 3:44:00	1 day, 21:51:00	666 days, 22:39:00	123 days, 12:27:00	8 days, 16:24:00
Musk	594 days, 19:58:00	38 days, 14:37:00	55 days, 5:42:00	334 days, 17:56:00	18 days, 2:34:00	455 days, 8:55:00	50 days, 11:38:00	14 days, 23:17:00	405 days, 15:19:00	284 days, 2:33:00	52 days, 23:51:00	565 days, 18:56:00	553 days, 3:46:00	36 days, 23:14:00
5B				5C
GA weight				GA CSA
Free leg	Imm leg	FR wt		Free leg	Imm leg	FR wt
156	119	153		1943.92	1502.67	1665.16
156	135	161		1828.35	1734.2	1757.54
167	135	152		2051.8	1419.62	1915.33
147	134	161		2033.15	1559.36	1828.79
149	137	186		1684.03	1406.71	1969.32
5D
GA Fiber size distribution
Fiber size	Free leg					Imm leg					FR wt
250	05:33:00	02:11:00	03:36:00	09:03:00	04:06:00	02:26:00	03:31:00	12:33:00	04:14:00	01:53:00	05:34:00	06:39:00	04:18:00	03:16:00	00:02:00
500	02:35:00	02:23:00	02:11:00	04:03:00	03:22:00	04:23:00	03:03:00	08:14:00	04:31:00	02:09:00	03:31:00	03:09:00	02:22:00	02:22:00	0
750	4	04:14:00	03:52:00	03:23:00	05:19:00	09:05:00	07:03:00	6.9	09:12:00	06:18:00	04:25:00	05:27:00	02:25:00	04:45:00	0
1000	06:36:00	07:06:00	05:19:00	05:07:00	08:59:00	10:32:00	08:07:00	06:44:00	10:29:00	07:33:00	07:03:00	07:23:00	04:37:00	06:21:00	0
1250	07:18:00	08:58:00	06:31:00	05:49:00	09:04:00	12:27:00	09:06:00	7.8	10:56:00	08:21:00	08:11:00	8.6	09:21:00	06:02:00	00:08:00
1500	08:22:00	10:03:00	08:01:00	5.8	10:36:00	16:35:00	12:59:00	10:57:00	13:45:00	09:51:00	8.4	09:27:00	12:27:00	08:09:00	0.1
1750	08:39:00	11:24:00	08:23:00	07:22:00	12:46:00	19:17:00	16.4	13:09:00	12:41:00	13:17:00	10:32:00	11:26:00	12:13:00	09:56:00	00:13:00
2000	09:33:00	12:55:00	09:41:00	08:37:00	12.8	14:11:00	15.9	13:25:00	12:23:00	17:12:00	12:36:00	14:36:00	10:05:00	13.3	00:05:00
2250	10:11:00	13:23:00	11:36:00	09:25:00	11:57:00	07:58:00	12:15:00	10:16:00	09:28:00	14.3	13:11:00	13:18:00	9.9	13:29:00	0.1
2500	11:16:00	10:55:00	13:29:00	08:06:00	09:37:00	03:58:00	07:07:00	06:27:00	06:15:00	10:52:00	11.4	09:13:00	10:25:00	12:04:00	00:15:00
2750	10:18:00	09:31:00	10.9	08:28:00	07:07:00	02:02:00	04:01:00	03:28:00	03:29:00	06:14:00	08:08:00	06:38:00	09:18:00	08:09:00	0.1
3000	07:59:00	4.6	08:32:00	08:28:00	04:28:00	01:34:00	01:54:00	1.6	02:28:00	02:41:00	04:59:00	04:27:00	07:36:00	03:52:00	00:07:00
3250	05:01:00	03:05:00	05:42:00	06:11:00	1.7	00:21:00	00:57:00	01:13:00	01:21:00	01:01:00	03:04:00	1.9	05:29:00	02:12:00	00:13:00
3500	03:21:00	01:37:00	03:48:00	05:14:00	01:38:00	00:15:00	00:13:00	00:51:00	01:11:00	00:54:00	01:15:00	01:33:00	02:55:00	01:44:00	00:03:00
3750	01:42:00	01:16:00	2.1	03:03:00	0.5	00:06:00	00:12:00	00:32:00	00:28:00	00:43:00	00:51:00	00:57:00	01:11:00	00:58:00	0
4000	01:13:00	0.3	01:39:00	02:06:00	00:17:00	00:06:00	00:05:00	00:14:00	00:21:00	00:16:00	00:16:00	0.2	00:44:00	00:41:00	00:02:00
4250	00:44:00	00:16:00	00:39:00	01:26:00	00:21:00	00:01:00	00:09:00	00:21:00	00:18:00	00:18:00	00:24:00	0.2	00:27:00	00:15:00	0
4500	00:29:00	00:08:00	00:16:00	01:29:00	00:03:00	00:01:00	00:01:00	00:16:00	00:18:00	00:13:00	0	00:08:00	00:05:00	0.1	0
5E
	Free leg					Imm leg					FR wt
Atrogin1	29 days, 12:59:00	612 days, 3:02:00	92 days, 8:18:00	131 days, 23:18:00	523 days, 0:43:00	371 days, 21:13:00	369 days, 18:39:00	591 days, 8:57:00	405 days, 7:02:00	327 days, 0:45:00	269 days, 11:04:00	60 days, 14:23:00	40 days, 19:18:00	655 days, 20:42:00
MuRF-1	94 days, 0:07:00	543 days, 4:01:00	122 days, 0:24:00	575 days, 0:24:00	54 days, 19:24:00	682 days, 8:51:00	392 days, 7:33:00	514 days, 13:49:00	237 days, 0:45:00	639 days, 2:18:00	408 days, 22:55:00	416 days, 15:12:00	487 days, 10:58:00	681 days, 4:59:00
Musa	373 days, 6:13:00	451 days, 14:16:00	559 days, 6:25:00	31 days, 18:36:00	667 days, 12:31:00	408 days, 9:12:00	47 days, 1:03:00	595 days, 15:29:00	563 days, 7:12:00	569 days, 8:53:00	49 days, 21:17:00	22 days, 23:47:00	346 days, 12:53:00	304 days, 0:16:00

## Sheet: fig 6
6A			6B			6C			6D			6E			6F			6G			6H			6I
Swing time			Brake time			Propel time			Stance time			Stride time			Stride length			Stride frequency			Steps number			Paw area at peak stance
Free	Imm		Free	Imm		Free	Imm		Free	Imm		Free	Imm		Free leg	Imm leg		Free leg	Imm leg		Free leg	Imm leg		Free leg	Imm leg
0.061	0.075		0.09	0.078		0.178	0.238		0.268	0.316		0.329	0.392		3.3	3.9		3.1	2.6		22.5	19.5		0.78	0.77
0.077	0.057		0.057	0.052		0.216	0.173		0.273	0.224		0.35	0.281		3.5	2.8		2.9	3.7		22	28		0.64	0.65
0.069	0.066		0.056	0.065		0.227	0.198		0.284	0.262		0.352	0.329		3.5	3.3		2.9	3.1		18.5	20.5		0.55	0.55
0.073	0.073		0.041	0.059		0.269	0.287		0.311	0.346		0.384	0.419		3.8	4.2		2.6	2.4		12	10		0.59	0.7
0.083	0.127		0.035	0.128		0.262	0.104		0.297	0.232		0.38	0.36		3.8	3.6		2.7	2.8		10.5	11		0.85	0.83
0.077	0.088		0.101	0.077		0.224	0.12		0.326	0.197		0.403	0.285		4	2.9		2.5	3.4		16.5	7		0.48	0.53
0.046	0.075		0.037	0.077		0.082	0.112		0.118	0.189		0.164	0.264		1.6	2.6		6.3	3.9		8.5	21.5		0.54	0.5
0.088	0.097		0.058	0.091		0.251	0.134		0.309	0.225		0.397	0.322		4	3.2		2.6	3.2		10.5	12		0.53	0.52

## Sheet: fig 7
GC Weight			7B								7C
7A			fiber size	Free leg			Imm leg				Free leg	Imm leg
Free leg	Imm leg		250	0.89	0.5	0.79	0.49	0.6	1.1		2005.85	1705.59
181	118		500	3.43	1.48	2.07	2.03	2.33	6.65		2061.49	1626.85
186	151		750	4.66	5.06	3.26	3.27	5.95	12.72		2103.34	1616.63
184	138		1000	6.44	6.59	6.08	6.98	7.72	16.92
			1250	6.5	6.44	6.92	10.62	10.43	20.05
			1500	6.8	7.4	6.73	15.54	16	19.37
			1750	8.79	8.24	8.53	17.24	17.07	13.03
			2000	9.99	9.05	10.97	14.19	13.76	6.44
			2250	11.35	10.34	10.9	10.77	10.52	2.35
			2500	11.23	12.07	11.46	7.31	7.4	0.89
			2750	10.38	11.33	9.39	4.77	3.92	0.22
			3000	7.55	9.11	8.04	3.53	1.81	0.12
			3250	4.86	5.47	5.17	2.05	1.01	0.05
			3500	2.92	3.67	3.35	0.75	0.56	0.02
			3750	2.07	1.75	2.35	0.22	0.36	0.02
			4000	1.23	0.65	1.79	0.04	0.29	0.02
			4250	0.44	0.39	0.98	0.13	0.09	0.03
			4500	0.28	0.2	0.51	0.07	0.02	0
			4750	0.11	0.14	0.54	0	0.05	0
			5000	0.07	0.12	0.16	0	0.09	0

## Sheet: fig 8
8A			8B
GA weight			GA Fiber size distribution
Free leg	Imm leg		Fiber size	Free leg								Imm leg
185	150		250	01:33:00	01:06:00	01:34:00	04:35:00	06:49:00	07:13:00	06:18:00	09:08:00	01:18:00	01:46:00	01:48:00	04:03:00	06:42:00	05:04:00	03:49:00	05:27:00
172	160		500	02:19:00	02:16:00	3.6	03:49:00	08:26:00	06:22:00	05:03:00	09:08:00	03:47:00	04:04:00	4.6	02:47:00	06:03:00	6.4	05:31:00	05:27:00
162	159		750	04:09:00	03:51:00	5.3	04:03:00	18:46:00	08:53:00	08:49:00	13:54:00	05:04:00	05:19:00	05:49:00	03:33:00	10:16:00	11:26:00	12:09:00	08:41:00
161	167		1000	03:45:00	04:06:00	04:07:00	04:12:00	23:37:00	12:26:00	11:27:00	14:28:00	06:31:00	5.1	06:45:00	05:15:00	12:26:00	13:11:00	13:34:00	14:57:00
158	155		1250	04:02:00	4.1	06:22:00	05:37:00	18:43:00	11:07:00	08:57:00	13:08:00	05:06:00	06:31:00	07:43:00	06:22:00	14:12:00	11:56:00	12:35:00	14:04:00
178	164		1500	5.3	05:21:00	07:11:00	05:49:00	18.6	12:11:00	09:51:00	12:22:00	06:29:00	08:05:00	10:36:00	07:31:00	17:13:00	11:28:00	13:01:00	13:32:00
160	145		1750	7.6	06:24:00	09:23:00	07:43:00	15.9	17:07:00	11:51:00	13:33:00	7.1	10:29:00	13:01:00	09:19:00	17:43:00	14.7	16:12:00	15:16:00
152	152		2000	11:38:00	08:12:00	10:26:00	09:49:00	15:41:00	22:15:00	14:14:00	16:15:00	09:14:00	11:29:00	14:44:00	10:18:00	18:51:00	19:48:00	21:33:00	19:12:00
			2250	15:16:00	11:12:00	11:23:00	09:42:00	14:21:00	22:32:00	16:46:00	19:34:00	11:09:00	13:44:00	13:18:00	12:23:00	17:21:00	18:26:00	21:06:00	21:02:00
			2500	15.5	10:15:00	11:35:00	11:06:00	10:37:00	18:13:00	14:11:00	20:28:00	11:07:00	12:03:00	10:13:00	09:05:00	12:05:00	13:48:00	14.1	21:32:00
			2750	14:07:00	10:22:00	09:45:00	09:23:00	07:47:00	12:28:00	11:51:00	19:42:00	10:19:00	09:31:00	07:36:00	07:07:00	08:32:00	09:03:00	08:08:00	16.2
			3000	09:34:00	09:19:00	08:12:00	6.6	5.6	07:13:00	7.4	14:48:00	08:29:00	06:37:00	04:29:00	04:37:00	03:26:00	4.9	03:37:00	10:59:00
			3250	05:28:00	07:33:00	06:14:00	04:51:00	03:05:00	04:59:00	4.1	09:39:00	06:01:00	03:37:00	02:02:00	03:09:00	01:57:00	02:58:00	01:26:00	05:04:00
			3500	02:22:00	06:35:00	04:39:00	02:22:00	02:16:00	02:17:00	01:45:00	05:11:00	04:18:00	02:26:00	01:03:00	02:35:00	00:57:00	01:03:00	0.6	2.1
			3750	01:31:00	04:01:00	02:59:00	01:24:00	1.6	01:01:00	01:18:00	03:05:00	03:35:00	01:12:00	00:47:00	01:23:00	00:11:00	00:42:00	00:22:00	01:29:00
			4000	00:39:00	03:32:00	01:36:00	00:52:00	01:36:00	00:37:00	00:33:00	01:52:00	02:11:00	00:51:00	00:26:00	01:19:00	00:06:00	00:35:00	00:17:00	0.4
			4250	00:06:00	02:14:00	01:09:00	00:44:00	01:01:00	0.2	00:13:00	00:54:00	01:14:00	00:32:00	00:09:00	00:47:00	00:02:00	00:16:00	00:16:00	00:23:00
			4500	00:11:00	01:55:00	00:27:00	00:17:00	00:29:00	00:07:00	00:04:00	00:39:00	01:25:00	00:19:00	00:16:00	00:29:00	0	00:19:00	00:03:00	00:11:00
			4750	00:02:00	01:11:00	00:07:00	00:13:00	00:17:00	0	00:06:00	00:34:00	00:35:00	00:11:00	00:07:00	00:14:00	0	00:07:00	00:03:00	00:06:00
			5000	0	01:06:00	00:02:00	00:04:00	00:02:00	00:02:00	0	0.1	00:17:00	00:04:00	00:07:00	00:09:00	00:02:00	00:09:00	00:02:00	00:11:00
			5250	0	0	0	0	0	00:02:00	00:02:00	00:12:00	0	0	0	0	0	00:07:00	00:02:00	00:02:00
			5500	0	0	0	00:04:00	00:02:00	0	00:02:00	00:02:00	0	0	0	00:02:00	0	00:07:00	0	0
8C
CSA			8D	force frequency absolut force
Free leg	Imm leg			Free leg									Imm leg
2108.17	2135.18		4	6 days, 12:09:00	4 days, 20:12:00	6 days, 6:13:00	7 days, 13:56:00	7 days, 7:07:00	6 days, 4:12:00	5 days, 16:07:00	5 days, 22:24:00	5 days, 9:37:00	123.7	5 days, 22:21:00	7 days, 1:15:00	7 days, 8:36:00	6 days, 1:37:00	5 days, 16:14:00	4 days, 3:28:00
2361.44	1901.19		20	6 days, 21:15:00	5 days, 13:27:00	7 days, 2:38:00	7 days, 21:08:00	7 days, 5:54:00	6 days, 10:51:00	5 days, 20:46:00	5 days, 19:07:00	5 days, 12:12:00	5 days, 10:56:00	6 days, 1:22:00	7 days, 8:37:00	7 days, 22:49:00	6 days, 13:52:00	6 days, 11:01:00	4 days, 9:55:00
2078.9	1746.17		40	14 days, 9:32:00	11 days, 10:01:00	14 days, 20:07:00	14 days, 21:59:00	10 days, 9:29:00	13 days, 13:06:00	10 days, 0:06:00	7 days, 14:57:00	10 days, 22:38:00	8 days, 23:28:00	242.4	13 days, 19:14:00	15 days, 23:04:00	11 days, 11:41:00	11 days, 12:48:00	8 days, 17:57:00
1948.16	1882.47		55	26 days, 0:45:00	16 days, 22:55:00	22 days, 2:08:00	21 days, 20:15:00	19 days, 0:12:00	22 days, 6:48:00	16 days, 7:32:00	14 days, 1:19:00	17 days, 22:59:00	14 days, 23:55:00	16 days, 22:21:00	21 days, 20:25:00	23 days, 12:07:00	19 days, 2:11:00	17 days, 8:35:00	16 days, 16:47:00
1511.03	1556.83		75	34 days, 19:19:00	21 days, 4:35:00	27 days, 4:23:00	25 days, 6:08:00	25 days, 14:32:00	26 days, 9:46:00	24 days, 0:43:00	23 days, 9:28:00	24 days, 9:34:00	21 days, 17:18:00	23 days, 20:27:00	25 days, 17:36:00	27 days, 6:15:00	24 days, 4:43:00	24 days, 2:27:00	23 days, 21:57:00
1757.26	1653.65		100	38 days, 9:35:00	24 days, 4:11:00	29 days, 8:21:00	26 days, 23:48:00	26 days, 17:41:00	28 days, 21:13:00	27 days, 10:33:00	26 days, 8:02:00	26 days, 23:34:00	24 days, 22:46:00	26 days, 10:37:00	27 days, 12:48:00	28 days, 20:15:00	26 days, 6:16:00	27 days, 0:12:00	26 days, 13:53:00
1755.09	1631.72		150	40 days, 5:25:00	25 days, 3:35:00	738	27 days, 9:27:00	26 days, 0:56:00	22 days, 21:35:00	29 days, 2:23:00	28 days, 1:33:00	28 days, 5:52:00	26 days, 7:11:00	27 days, 16:36:00	27 days, 23:06:00	30 days, 5:12:00	24 days, 19:48:00	28 days, 13:14:00	28 days, 7:18:00
1863.74	1814.44
8E	force frequency normalized force
	Free leg								Imm leg
4	8277.2	409 days, 8:49:00	403 days, 17:57:00	440 days, 20:47:00	412 days, 6:23:00	357 days, 16:16:00	314 days, 12:05:00	333 days, 19:54:00	351 days, 11:17:00	337 days, 2:25:00	450 days, 14:42:00	409 days, 2:33:00	10340.8	8539.4	332 days, 6:11:00	243 days, 0:36:00
20	364 days, 0:04:00	431 days, 19:18:00	458 days, 4:24:00	428 days, 2:54:00	9779.1	365 days, 13:25:00	322 days, 2:09:00	328 days, 17:53:00	358 days, 23:15:00	355 days, 19:15:00	458 days, 21:23:00	403 days, 6:24:00	430 days, 16:09:00	349 days, 21:36:00	379 days, 10:08:00	247 days, 22:32:00
40	762 days, 2:32:00	965 days, 17:09:00	957 days, 12:51:00	850 days, 22:36:00	604 days, 22:15:00	781 days, 16:36:00	552 days, 22:29:00	429 days, 12:36:00	715 days, 0:31:00	585 days, 13:02:00	18433.6	810 days, 4:59:00	928 days, 6:15:00	650 days, 4:42:00	16050.1	490 days, 23:57:00
55	1379 days, 16:57:00	1493 days, 20:13:00	1425 days, 11:36:00	1268 days, 19:05:00	26511.2	1277 days, 5:49:00	934 days, 2:02:00	818 days, 0:09:00	1173 days, 8:39:00	979 days, 18:37:00	1287 days, 2:47:00	1275 days, 17:29:00	1348 days, 6:14:00	1104 days, 22:19:00	1016 days, 0:12:00	963 days, 1:24:00
75	1844 days, 10:43:00	1958 days, 9:14:00	1753 days, 23:11:00	1460 days, 6:25:00	1468 days, 9:51:00	1550 days, 11:03:00	1405 days, 8:18:00	1338 days, 16:33:00	1593 days, 23:21:00	1419 days, 3:01:00	1812 days, 1:19:00	1496 days, 11:34:00	1577 days, 18:31:00	1394 days, 10:19:00	1410 days, 4:32:00	1379 days, 15:03:00
100	2034 days, 19:38:00	50522.7	1893 days, 17:08:00	1553 days, 19:39:00	1569 days, 0:36:00	1659 days, 10:24:00	37991.9	1544 days, 14:17:00	1762 days, 22:28:00	1630 days, 19:48:00	2010 days, 1:32:00	1581 days, 1:01:00	1689 days, 4:27:00	1530 days, 13:03:00	1556 days, 4:02:00	1552 days, 8:44:00
150	2131 days, 19:31:00	2174 days, 11:43:00	1984 days, 14:13:00	1596 days, 15:33:00	36603.4	31644.3	1678 days, 14:19:00	1633 days, 12:34:00	1846 days, 6:34:00	41248.7	2103 days, 19:46:00	1633 days, 4:11:00	42202.5	1457 days, 12:39:00	1646 days, 18:01:00	1652 days, 18:35:00

## Sheet: Supp 1
S1 A	TA weight			S1B	soleus weight		S1C	CSA soleus		S1D	type I soleus		S1E	type IIA soleus		S1F	% type I fibers		S1G	% type IIA fibers
Free leg	Imm leg	FR wt		Free leg	Imm leg		Free leg	Imm leg		Free leg	Imm leg		Free leg	Imm leg		Free leg	Imm leg		Free leg	Imm leg
59	39	51.2		9	5.3		1277.34	1058.57		1424.87	1148.4		1066.38	994.971		61.3466	46.6775		38.6534	53.3225
42	30	45.8		8.8	5.9		1256.59	787.769		1418.84	940.757		1082.36	719.82		51.5418	40.1316		48.4582	59.8684
45	34	51.1		7.7	2.5		1417.79	760.309		1494.77	789.329		1192.85	751.331		54.4944	32.3741		45.5056	67.6259
51	36	50.5		5.3	4.5		1251.91	818.561		1381.91	818.126		1110.99	825.9		52.0147	43.5897		47.9853	55.6962
53	40	48
53	44	53
50	37	52
54	38	42.5

## Sheet: Supp 3
A	real time
normalized on actin
	Free leg										Imm leg										FR wt
Atrogin1	0.722267	0.597025	2.13898	0.541732	0.57993						3.94906	2.95107	4.51997	3.18524	2.02509						1.32336	0.879549	1.69218	0.781866	1.18467
MuRF1	0.910551	0.0461366	2.36815	0.921026	0.754136						8.80286	3.82832	9.67974	6.07348	2.88525						1.52915	1.50496	0.525069	0.853075	1.10326
MUSA1	1.28012	0.740081	1.08791	0.891897	0.705337						6.29744	3.88168	5.725	4.91916	2.5097						1.07181	0.98889	1.86025	1.67461	1.10117
B	real time
normalized on actin
	Free leg										Imm leg										FR wt
NCAM	0.914032		1.24578		1.52586		0.689956		0.624376		1.13566		0.684678		0.681004		0.947686		0.909267		0.277735		0.075564		0.895785		2.85221
AchR	0.914032		1.24578		1.52586		0.689956		0.624376		1.13566		0.684678		0.681004		0.947686		0.909267		1.11094		1.20903		0.447893		0.713053
MyoG	1.14588		0.511941		1.39639		0.888278		1.05751		1.90292		1.8559		5.91818		9.92993		7.87964		1.2691		0.960399		1.17781		1.12444
Musk	0.856558		0.55597		0.079542		2.48192		1.02601		4.6555		11.7204		6.21197		4.58388		8.40863		3.76131		2.81462		2.79643		2.05311
C	real time
normalized on tbp
	Free leg										Imm leg										FR wt
Atrogin1	1.25438		1.37573		0.673267		0.658125		1.03849		0.87655		0.488939		0.759364		1.15924		0.726855		1.26584		0.627274		1.1229		1.28835		1.02346
MuRF-1	0.802755		1.46165		0.850032		1.15789		0.72768		1.17856		1.28975		1.05351		0.867636		0.936383		0.736797		1.12335		1.31406		1.08045		1.18148
Musa	1.48273		1.27244		0.868517		0.691108		0.685206		0.772447		1.25616		0.981802		0.775691		0.779266		0.880161		1.44498		1.34059		0.67103		1.09489
D	real time
normalized on actin
	Free leg										Imm leg										FR wt
Atrogin1	1.32423		1.36105		1.06758		0.691998		0.555138		0.734808		0.740349		0.782338		1.17186		0.770909		0.670288		1.20063		1.25769		1.47283		0.689119
MuRF-1	1.05468		1.17646		1.09659		0.990508		0.681761		1.20379		0.972894		0.883039		0.934993		0.807986		1.13877		1.04697		1.28692		1.02015		1.09889
Musa	0.618515		0.731385		1.19127		1.23415		1.22468		0.771445		1.26516		1.44404		0.889804		1.2261		0.952088		1.04448		1.29934		1.14874

## Sheet: Supp 4
%Swing stride			%Brake stride			%Propel stride			%Stance stride			%Brake stance			%Propel stance			Stance/Swing			Absolute paw angle			%Shared stance			Overlap distance			Paw placement positioning PPP				Midline distance			Paw drag
Free leg	Imm leg		Free leg	Imm leg		Free leg	Imm leg		Free leg	Imm leg		Free leg	Imm leg		Free leg	Imm leg		Free leg	Imm leg		Free leg	Imm leg		Free leg	Imm leg		Free leg	Imm leg		Free leg	Imm leg			Free leg	Imm leg		Free leg	Imm leg
18.4	19.3		27.5	20		54.1	60.7		81.6	80.7		33.7	24.8		66.3	75.2		4.4	4.2		27.2	17.4		96.8	82.1		2.32	1.15		0.99	0.69			1.7	0.83		-3.152	-3.671
22	20.2		16.2	18.4		61.8	61.4		78	79.8		20.8	23.1		79.2	76.9		3.5	4		20.9	23.5		75	91.3		2.19	1.83		0.57	0.91			1.35	1.33		-2.691	-5.699
19.5	20.2		16	19.7		64.5	60.1		80.5	79.8		19.9	24.7		80.1	75.3		4.1	4		14.6	26.8		79.9	86.5		2	2.72		0.28	0.91			1.3	1.76		-3.5	-3.119
19.1	17.5		10.8	14		70.1	68.5		80.9	82.5		13.3	17		86.7	83		4.2	4.7		35.1	32.1		94	84.4		2.53	3.1		0.59	1.22			2.18	2.38		-1.919	-2.703
21.8	35.4		9.2	35.6		69.1	29		78.2	64.6		11.8	55.1		88.2	44.9		3.6	1.8		13.7	8.9		60	76.8		2.44	3.98		0.79	0.56			1.6	3.42		-3.318	-0.108
19.1	31		25.1	26.9		55.7	42.1		80.9	69		31.1	38.9		68.9	61.1		4.2	2.2		26.5	23.9		53.5	88.5		2.02	4.2		0.7	0.24			2.44	1.62		-3.279	-0.384
28.1	28.6		22.3	29.1		49.7	42.3		1900-03-11 21:36:00	71.4		31	40.8		69	59.2		2.6	2.5		17.2	28.5		85.6	53.6		1.61	1.23		1.01	0.63			3.63	4.15		-4.158	-2.04
22.2	30.1		14.5	28.2		63.3	41.6		1900-03-17 19:12:00	69.9		18.7	40.4		81.3	59.6		3.5	2.3		30.9	36.5		61.3	84.1		2.3	2.43		0.55	0.66			0.98	2.36		-3.469	-2.925

[truncated: 1 more sheets: Supp 5]
